# Supplementary material for: RAIM and Failure Mode Slope: Effects of Increased Number of Measurements and Number of Faults
Source: Sensors (Basel). 2023 May 21;23(10):4947. doi: 10.3390/s23104947 (PMC10221399; doi:10.3390/s23104947)
Supplement: Supplementary file 1 [file sensors-23-04947-s001.zip]

Archive with 1 entries (1 files):
- sensors-2349844-supplementary.pdf
